# Supplementary material for: Screening for Protein-DNA Interactions by Automatable DNA-Protein Interaction ELISA
Source: PLoS One. 2013 Oct 11;8(10):e75177. doi: 10.1371/journal.pone.0075177 (PMC3795721; doi:10.1371/journal.pone.0075177)
Supplement: Table S5 — Relative luciferase activity values of plant one-hybrid experiments. (XLS) [file pone.0075177.s008.xls]

## Sheet: Tabelle1
			TIFY1			TIFY1 DBD			GAL4AD
			p4x38	p4x38m2	p35Smini	p4x38	p4x38m2	p35Smini	p4x38	p4x38m2	p35Smini
		average RLU of experiment 1	0.0014375	0.000465905	0.000494129	0.001625	0.000499144	0.000155952	0.00097609	0.00035516	0.000521874
		normalized [%]	147.271	47.7317	15.9772	166.48	51.1371	50.6233	100	36.386	53.4657
		average RLU of experiment 2	0.00112422	0.00056527	0.000482348	0.00125646	0.000596242	0.000655234	0.000714217	0.000533523	0.000544882
		normalized [%]	157.406	79.1454	67.5353	175.921	83.4819	91.7416	100	74.7004	76.2909
		average of both normalized experiments	152.338	63.4386	59.0793	171.201	67.3095	53.8594	100	55.5432	64.8783
		standard deviation	7.16619	22.2128	11.9585	6.67566	22.8712	53.5735	2.27936	27.0924	16.1398
		t-test	0.0101308	0.00653149	0.00326962	0.00383712	0.0102159	0.0355385	1	0.0046575	0.00629771
			[n=13]
